# Supplementary material for: Mapping an undergraduate medical education curriculum against national and international palliative care reference learning objectives
Source: BMC Med Educ. 2024 Feb 1;24:105. doi: 10.1186/s12909-024-05082-1 (PMC10836050; doi:10.1186/s12909-024-05082-1)
Supplement: Supplementary file 1 — Additional file 1. [file 12909_2024_5082_MOESM1_ESM.xlsx]

## Sheet: EFPPEC
EFPPEC Objective	Domain		Summary (madatory content)		PRE-CLERKSHIP PRE-CLERKSHIP PRE-CLERKSHIP PRE-CLERKSHIP PRE-CLERKSHIP																																	CLERKSHIP CLERKSHIP
					Introduction	Foundations					Unit I						Unit II					Unit III			Integration							Longitudinal						Link	Anaesthesia	Emergency Medicine	Family Medicine	Internal Medicine	Obstetrics & Gynecology	Pediatrics	Psychiatry	Surgery	Selectives
						General Biology & Physiology	Leukemia	Soft Tissue Injury	Arthritis & Microbiology	HIV	Cardiology	Oncology	Respirology & Otolaryngology	Lymphoma	Thrombosis	Renal	Oral & Otolaryngology	Gastroenterology	Endocrinology	Reproduction	Obesity	Psychiatry	Ophthalmology	Neurology	Geriatrics	ENT & Cultural Safety	Pain	Palliative Care	Integrative Medicine	Pediatrics	Dermatology	Radiology	Physician Skills Development	Society, the Individual, & Medicine	Leadership	Wellness
1. When graduating from medical school, students will be able to describe a palliative approach to care.	Medical Expert / Scholar
1.1 Identify when to initiate a palliative approach to care across the multiple different settings of care.
1.1.1 Describe (PC) and identify (C) patients who would benefit from a palliative care approach early in their illness trajectory.
1.1.2 Describe common trajectories of functional decline.
1.1.3 Describe the benefits of an early collaborative palliative approach to care.
2. When graduating from medical school, students will be able to address and manage pain and other symptoms.
2.1 Assess pain and symptoms effectively by conducting a thorough pain history, appropriate physical exam and relevant investigations.																												2												2
2.1.1 Demonstrate a patient and family* centered and interprofessional approach to assessing pain and other symptoms in patients with advanced and progressive illness.																																																	Oncology
2.1.2 Describe the effect of the physician’s personal experiences and beliefs on the assessment and management of pain and other symptoms.			Exact																									Exact
2.1.3 Describe (PC) and recognize (C) “total pain”, where physical, psychological, social, emotional and spiritual concerns each contribute to the pain experience.
2.1.4 Discuss issues in identifying and treating pain and other symptoms across the spectrum of developmental, cognitive and physical abilities.
2.1.5 Describe standardized tools for pain assessment.																												2
2.1.6 Discuss appropriate/relevant investigations of pain and other symptoms.			52										3		3			8										2				10								3	4	5			2	10			PEOLC (Geriatrics, ENT)
2.1.7 Discuss patient and family education regarding self-management techniques for controlling pain and other symptoms.			2																																														PEOLC
2.2 Propose evidence-based opioid therapies, including effective prescribing, titration, breakthrough dosing and prevention of side effects.
2.2.1 Outline the WHO approach to the management of cancer pain.			Exact																									Exact
2.2.2 Describe how pharmacokinetics & pharmacodynamics impact the choice of opioids, including patient-specific considerations such as age, weight, frailty, prior exposure, and renal and hepatic function.																											4
2.2.3 Describe common side effects of opioids & an approach to their management that includes anticipation & prevention of side effects.																											2																						PEOLC
2.2.4 Describe (PC) and assist in the management of (C) patient and family concerns or myths about opioids at the end of life.
2.2.5 Explain the concepts of tolerance, physical dependence, & addiction as they relate to the use of opioids in palliative care.			Exact																									Exact
2.2.6 Identify potential risk factors for opioid use disorder, including topics such as abuse, addiction and/or diversion.			2
2.2.7 Describe safe storage of opioids, responsible prescribing and disposal.
2.2.8 Discuss routes of opioid administration.			Exact																									Exact
2.2.9 Describe and explain an appropriate prescription for an opioid naïve patient including breakthrough dosing.																																								2									PEOLC
2.2.10 Describe appropriate approaches to opioid titration for patients with palliative care needs.																																																	PEOLC
2.2.11 Identify and describe strategies to manage opioid-induced neurotoxicity vs. overdose.			4																									2
2.3 List and justify adjuvant modalities and medications for pain management in patients with palliative care needs.
2.3.1 Discuss the role of other team members in assessing and managing pain.
2.3.2 Describe the use of adjuvant medications in pain management.			3																																							2							PEOLC
2.3.3 Describe the potential role for chemotherapy, radiation therapy, surgery and procedures, and interventional analgesia in the management of pain and other symptoms.			11									2																3											2								3		Oncology x 2, PEOLC
2.4 Discuss approaches for assessment and management of other symptoms including fatigue, cachexia and anorexia, constipation, dyspnea, nausea and vomiting, delirium, anxiety and depression.			15																						2			11													2								PEOLC
2.4.1 Describe the prevalence and impact of major symptoms in patients with palliative care needs.			7																									7
2.4.2 Systematically assess symptoms in patients with palliative care needs and participate in the evidence-based holistic and interprofessional management of these symptoms.													2					8				2			3		3					4	9								10	18			9		6		PEOLC x 3, Radiology x 1, Neurology x 2
2.4.3 Describe the potential role for chemotherapy, radiation therapy, other oncological therapies, surgery, and interventional procedures in the management of symptoms.			16									3	2			2		2										3																			3		Oncology x 2, PEOLC
2.5 Assist in monitoring the efficacy of treatment plans for pain and other symptoms.			Exact																																												Exact		PEOLC
2.5.1 Describe the role of the patient, family and interprofessional care team in monitoring treatment plans.			4																									3																			2		Geriatrics x 2
2.5.2 Apply techniques for the assessment of pain and other symptoms on a longitudinal basis and identify opportunities to modify the management strategy according to effectiveness, side-effects, patient preferences and the stage of disease.			2
2.6 Contribute to developing a holistic management plan.
2.6.1 Identify the components of a holistic, interprofessional management plan for a patient with palliative care needs.
2.6.2 Contribute effectively to the holistic interprofessional management plan for a patient with palliative care needs.
3. When graduating from medical school, students will be able to participate in appropriate care for the dying patient and their family.	Medical Expert / Scholar / Collaborator
3.1 Participate in the management and support of the dying patient and their family.
3.1.1 Identify signs of approaching death.			Exact																									Exact
3.1.2 Describe common signs of the natural dying process.			Exact																									Exact
3.1.3 Describe how to prepare and educate the patient, family and caregivers when death approaches, and care of the body after death.																																																	PEOLC
3.1.4 List common medications used for control of symptoms in the dying phase.
3.1.5 Describe the steps needed to pronounce a patient’s death and to complete a certificate confirming death.
4. When graduating from medical school, students will be able to participate in appropriate care for the pediatric patient with palliative care needs and their family.*
4.1 Participate in the management and support of the dying pediatric patient and their family.
4.1.1 Demonstrate an understanding of pediatric palliative care which can start at diagnosis (including antenatal diagnosis) and continue throughout the life of the child (alongside acute care interventions) and into bereavement for the family.
4.1.2 Describe the differences between pediatric and adult palliative care.			Exact																									Exact
4.1.3 Describe the multidisciplinary and interprofessional approach to care which benefits the child and family when life‐threatening illness is present.
4.1.4 Describe elements of support to families in deciding the best treatment option(s), including non-intervention, for their child and demonstrate the ability to respect the choice(s) made.
4.1.5 Identify the challenges (societal, professional and personal) which arise when caring for a dying child.			Exact																									Exact
5. When graduating from medical school, students will be able to address psychosocial and spiritual needs.
5.1 Assess psychosocial and spiritual issues in end-of-life care including grief.																																															EXACT		PEOLC
5.1.1 Describe the psychosocial and spiritual issues that a dying patient and their family may experience.			Exact x 2																									Exact x 2																					PEOLC
5.1.2 Assess the psychosocial and spiritual needs of a dying patient and their family.																																																	PEOLC
5.1.3 Describe the impact of developmental stage and cognitive functioning on the understanding of death and manifestations of grief.
5.1.4 Describe the features of anticipatory grief, normal grief and atypical grief as defined by current Diagnostic and Statistical Manual of Mental Disorders (DSM) criteria, including risk factors for atypical grief.			3																									3
5.1.5 Describe the incidence and diagnosis of depression and other mood disturbances in a patient with palliative care needs.			2																									2
5.1.6 Describe the features of dignity conserving care.
5.2 Develop and propose a care plan in collaboration with other disciplines.			Exact																																												Exact		PEOLC
5.2.1 Assist in the development of an interprofessional care plan to meet the psychosocial and spiritual needs of a patient with palliative care needs and their family.
5.3 Self-assess personal attitudes and beliefs in caring for dying patients and their families.																																															Exact		PEOLC
5.3.1 Demonstrate awareness of personal fears and attitudes towards dying and death and how to access a support system.			Exact x 2																									Exact x 2
5.3.2 Discuss how personal attitudes may potentially impact the care provided to a dying patient and their family.			Exact x 2																									Exact x 2
5.4 Demonstrate sensitivity to cultural/religious considerations and to indigenous, LGBTQ2S, and vulnerable/marginalized people, in addressing palliative and end-of-life care needs.																																																	PEOLC, Multicultural Health
5.4.1 Discuss potential differences between people, cultures and religions in palliative and end-of-life care, including attitudes towards dying and death, communication, truth-telling and autonomy.
5.4.2 Describe an approach to defining palliative and end-of-life care needs in indigenous, LGBTQ2S, and vulnerable/marginalized people, as well as various cultural and religious issues in palliative and end-of-life care.			2																									2
6. When graduating from medical school, students will be able to address end-of-life decision-making and planning using a basic bioethical and legal framework.	Leader / Professional
6.1 Assist in determining, recording and implementing goals of care through effective communication with patients, families and other caregivers.																																															Exact		PEOLC
6.1.1 Describe an approach to addressing ethical issues.
6.1.2 Describe different ways that patients and families cope with illness and death.			Exact																									Exact
6.1.3 Describe the hierarchy for Substitute Decision Making for a patient who lacks capacity.
6.1.4 Participate with the health care team to assist the patient, and if appropriate the Power of Attorney (POA) or Substitute Decision Maker (SDM) (as dictated by the province or territory) or family, in the development of a treatment care plan in alignment with the goals of care, collaborating with other team members and using appropriate resources.
6.2 Propose advance care plans, including developing and discussing advance directives with patients and families, in accordance with provincial/territorial regulations.
6.2.1 Discuss the importance of the physician-patient relationship in end-of-life decision making.			Exact																									Exact																					Shared Decision Making
6.2.2 Discuss common ethical issues at the end of life such as decision making, withdrawing or withholding therapy, and resuscitation orders.			6																						2									2															Geriatrics
6.2.3 Describe the practical clinical application of the principles of medical ethics in palliative and end-of-life care.
6.2.4 Describe the components of advance care planning in patients with palliative and end-of-life care needs.																																																	PEOLC
6.2.5 Describe the role of POAs or SDMs in palliative and end-of-life care planning.
6.2.6 Assist in the development and discussion of goals of care, including discussing and developing advance directives with patients with palliative care needs and their families.																																																	PEOLC
6.2.7 Demonstrate respect for differing family structure, roles and cultural issues when sharing information and arriving at decisions, including treatment care plans.																																																	PEOLC
6.3 Describe models of end-of-life care.			Exact																																												Exact		PEOLC
6.3.1 Describe the principles and models of palliative care and hospice care.																																																	PEOLC
6.3.2 Describe local resources in palliative care and hospice care and participate in the appropriate utilization of these resources.			2
6.3.3 Discuss the important supporting role the physician has in the management of dying patients and their families in community care.
6.4 Distinguish between Medical Assistance in Dying (MAiD), palliative sedation, and withholding and withdrawing therapy, in accordance with provincial/territorial/federal regulations and terminology.																																																	PEOLC
6.4.1 Describe an approach to responding to suffering expressed by patients and families.			2																									2
6.4.2 Describe an approach to respond to a patient’s or family’s request for hastened death.
6.4.3 Identify why patients at the end of life may request MAiD.			Exact																									Exact
6.4.4 Discuss withholding and withdrawing of therapies such as artificial hydration, artificial nutrition, renal support and ventilation and the differences between these and MAiD.
6.4.5 Discuss some of the moral and cultural issues raised when MAiD is requested or advocated.			2																																												2		PEOLC, Multicultural Health
6.4.6 Discuss how to avoid prolongation of the dying process while respecting the goals of care.
6.4.7 Discuss the role of palliative sedation (sedation for refractory symptoms at the end of life), its ethical implications, and how it differs from MAiD.			5																									4																					PEOLC
7. When graduating from medical school, students will be able to communicate effectively with patients, families, and other caregivers.	Communicator
7.1 Communicate information about the illness effectively including bad news.			4																																												Exact		PEOLC
7.1.1 Identify the specific issues that may interfere with communication of news or bad news to dying patients and their families.			Exact																									Exact
7.1.2 Describe an approach to the communication of information about the illness, including bad news.			6																									2										2											PEOLC
7.1.3 Demonstrate an ability to communicate bad news with a palliative care patient and his/her family.			6																														2																PEOLC
7.1.4 Describe how personal concerns about caring for patients and families at the end of life and/or personal experiences of death and dying influence patient-physician communication.			Exact																									Exact
7.1.5 Discuss issues of truth-telling for patients with palliative care needs, including the influence of cultural issues.																										2																					2		PEOLC, Multicultural Health
7.1.6 Describe an approach to discussing prognosis with patients facing a life-limiting illness, and their families.																																																	PEOLC
7.2 Participate effectively in meetings with patients and their families.																																															Exact		PEOLC
7.2.1 Describe the role of family meetings with a patient with palliative care needs and their families.			2																									2
7.2.2 Observe a family meeting (or simulation) with a patient with palliative care needs and their family.																																																	PEOLC
7.2.3 Participate in a family meeting with a patient with palliative care needs, their family and the interprofessional team.																																																	PEOLC
7.3 Assist in the education of patients and family about end-of-life care issues and pain and symptom management.																																															Exact		PEOLC
7.3.1 Identify the components of an education process for patients with palliative care needs and their families.			2																									2																					PEOLC
7.4 Keep adequate medical records.			Exact																																												Exact		PEOLC
7.4.1 Identify the components of a holistic interprofessional record of a patient with palliative care needs and record the physician’s components.																																															2		PEOLC
8. When graduating from medical school, students will be able to collaborate as a member of an interprofessional team.
8.1 Describe the complementary roles of physicians and other formal caregivers in end-of-life care.																																															Exact		PEOLC
8.1.1 Describe the role of the physician in providing end-of-life care.			Exact																									Exact																					PEOLC
8.1.2 Discuss interprofessional collaboration in palliative and end-of-life care as a fundamental concept.																																															2		PEOLC x 2 (Geriatrics)
8.1.3 Describe the key roles of other professionals in caring for a person at the end of life.			Exact																									Exact																					PEOLC
8.1.4 Demonstrate awareness that the care and decision-making provided by physicians and other team members may be influenced by their ongoing experiences of loss, both personal and professional.			Exact																									Exact
8.2 Demonstrate an interprofessional care approach with formal and informal teams.			3																																												Exact		PEOLC
8.2.1 Demonstrate appropriate referral, consultation and communication with the other disciplines and professionals involved in caring for patients with palliative care needs.			4																																						2
8.2.2 Discuss the importance of routine, interprofessional monitoring of the treatment care plan for patients with palliative care needs.			4																																														Geriatrics
8.2.3 Demonstrate the ability to communicate the perspective of the physician’s discipline and elicit those of other professionals while providing palliative and end-of-life care.			5																									2													2								PEOLC
9. When graduating from medical school, students will be able to attend to multi-dimensional sources of suffering.	Health Advocate
9.1 Describe the elements of suffering in end-of-life care for patients, families and caregivers.																																															Exact		PEOLC
9.1.1 Describe diverse societal perspectives on dying and death.
9.1.2 Identify issues contributing to suffering in patients requiring palliative and end-of-life care and their families/caregivers.																																																	PEOLC
9.2 Describe a supportive approach to suffering.																																															Exact		PEOLC
9.2.1 Describe a supportive approach to addressing multi-dimensional sources of suffering in patients with palliative care needs and their families/caregivers.			3																																														PEOLC
10. When graduating from medical school, students will be able to demonstrate self-awareness and self-care in caring for terminally ill patients.	Professional																																														Exact		PEOLC
10.1 Demonstrate self-awareness and self-care in caring for terminally ill patients.			Exact																																												Exact		PEOLC
10.1.1 Identify common factors contributing to personal and professional stress in caring for patients who are dying, and their families.																																						2
10.1.2 Identify and demonstrate use of effective strategies to cope with personal and professional stress that arises in caring for patients who are dying, and their families.			7																									3								3													PEOLC
Excludes highest level gropuing objectives (X.)			122
	Full		55		Exact 19		KEY
	Partial		42				Exact	Objective exactly met
	None		25					Objective fully met
			122					Objective partially met
								Objective not met
							If there is a number in a shaded box, it denotes that there are more than one uOttawa objectives that match the standard objective to the degree denoted by the shade of the box (and indicates how many objectives of that degree)
							EFPPEC: Educating Future Physicians in Palliative and End-of-Life Care
							First column from the left contains EFPPEC reference objectives
							Second column from the left contains EFPPEC domains
							Third column from the left shows if EFPPEC reference objective was covered anywhere in the four-year undergraduate medical education curriculum
							Top row shows whether EFPPEC reference objective was covered in preclerkship or clerkship
							Second from the top row shows in which unit EFPPEC reference objective was covered
							Third row from the top shows by which specialty EFPPEC reference objective was covered
							Black shading indicates that EFPPEC reference objective was fully covered by one or more university objective
							Grey shading indicates that EFPPEC reference objective was partially covered by one or more university objective.
							No shading indicates that EFPPEC reference objective was not covered by any university objective
							Numbers in shaded boxes denote that there are more than one university objective that cover the reference objective to the degree denoted by the shade of the box (and indicate how many objectives of that degree-of-coverage)

## Sheet: PEAT
PEAT Objective	Domain		Summary (madatory content)		PRE-CLERKSHIP PRE-CLERKSHIP PRE-CLERKSHIP PRE-CLERKSHIP PRE-CLERKSHIP																																	CLERKSHIP CLERKSHIP
					Introduction	Foundations					Unit I						Unit II					Unit III			Integration							Longitudinal						Link	Anaesthesia	Emergency Medicine	Family Medicine	Internal Medicine	Obstetrics & Gynecology	Pediatrics	Psychiatry	Surgery	Selectives
						General Biology & Physiology	Leukemia	Soft Tissue Injury	Arthritis & Microbiology	HIV	Cardiology	Oncology	Respirology & Otolaryngology	Lymphoma	Thrombosis	Renal	Oral & Otolaryngology	Gastroenterology	Endocrinology	Reproduction	Obesity	Psychiatry	Ophthalmology	Neurology	Geriatrics	ENT & Cultural Safety	Pain	Palliative Care	Integrative Medicine	Pediatrics	Dermatology	Radiology	Physician Skills Development	Society, the Individual, & Medicine	Leadership	Wellness
A. Definition of palliative care (reference to the World Health Organization’s definitions, origins and history of palliative care (PC), distinctions between palliative medicine and other medical disciplines, etc.)	Domain I: Palliative Medicine
B. List of clinical components of PC (i.e., pain and symptom management, psychosocial support, etc.)
C. Developing goals of care at the end of life			4																									2																					PEOLC
D. Indications and benefits of PC
E. Integrating palliative care as a continuum of care (e.g., making transition from acute care to palliative care)
F. Role of hospice and hospice philosophy (history of movement, political and economic aspects, etc.)
A. Epidemiology of pain and significance (i.e., pubic health view on pain at the end of life (EOL) for patients and populations)	Domain II: Pain
B. Barriers to adequate pain management (professional, political, or economic, i.e., attitudes toward opioids, addiction, restrictive regulations, inadequate knowledge on the part of physicians, etc.)			5																								2	3
C. Neurobiology of pain (i.e., pathophysiology of pain)			7																								6
D. Pain characteristics (i.e., frequency, intensity, site, quality, triggers, acute/chronic, etc.)			2																								2	2																		2
E. Disease-specific pain syndromes (i.e., cancer- and AIDS-related pain syndromes, etc.)			24																								7													4	2	2				9
F. Pain-related history and physical exam (i.e., focused H&P to evaluate pain)			3																								2						2								3	2				3			PEOLC
G. Complementary therapy history (e.g., elucidate patient’s use of complementary therapies for pain, such as acupuncture)
H. Diagnostic assessment of pain (i.e., ability to formulate differential diagnosis re: etiology/sources of pain, etc.)																		2														4								4	3					5			PEOLC
I. Non-opioid pharmacologic management of pain (i.e., use of non-opioids, etc.)			8																								5	2												3		2							PEOLC
J. Use of opioids (i.e., World Health Organization’s analgesic ladder, tolerance, dependence, addiction, therapies, drug conversions, route of administration, dosing, etc.)			27																								13	6												3		2							PEOLC
K. Non-pharmacologic management of pain (i.e., surgery, physical therapy, etc.)			15									2																3	2										2							2			PEOLC
L. Efficacy of pain management (and ability to assess and revise treatment plan, i.e., ability to adjust opioids due to side effects).			3																																														PEOLC
A. Epidemiology and significance (i.e., prevalence of depression at EOL)	Domain III: Neuropsychologic Symptoms
B. Neurobiology of symptoms (i.e., agitation, depression, delirium, dementia, etc.)
C. Symptoms as complications of therapy (i.e., changes in mental status, i.e., sedation from opioids, etc.)																												3												2					2
D. Disease-specific neuropsychologic symptoms (i.e., influence of underlying disease on mental status, personality changes from frontal-lobe tumor or AIDS-related dementia, etc.)			9																			4																											PEOLC
E. Neuropsychologic symptom history and physical exam (i.e.,mental status and directed physical exam, etc.)			2																			4						7													2				2				Geriatrics, Neurology x 2
F. Complementary therapy history (e.g., patients’ use of agents for depression, i.e., St. John’s Wort, etc.)
G. Diagnostic assessment of neuropsychologic syndromes (ability to formulate differential diagnosis using Diagnostic and Statistical Manual—IV [DSM IV])																						5			3															2	5				7				Geriatrics
H. Counseling/psychotherapeutics																						4																			3				3		3		PEOLC
I. Pharmacologic management (i.e., treatment of depression with tricyclics and selective serotonin reuptake inhibitors (SSRIs), use of psychostimulants with opioids, etc.)			11																			4						2													2				2				PEOLC
J. Other management strategies (i.e., acupuncture, complementary therapies, etc.)																						4			2																2				4		4		Oncology, PEOLC x 3
K. Efficacy of neuropsychologic management (and ability to assess and revise treatment plan, i.e., adjust from one antidepressant class to another due to inefficacy)			3																			2																											PEOLC
A. Epidemiology and its significance	Domain IV: Other Symptoms		4																									4
B. Pathophysiology of non-pain symptoms (i.e., pruritus in hepatobiliary disease, etc.)			3												4	5																									2	3
C. Disease-specific syndromes (i.e., AIDS-related diarrhea, wasting, and weight loss in cancer, dyspnea in advanced lung disease, etc.)			2										4			2		5						4				2			2									2	2	5				7
D. Symptoms as complications of therapy (i.e., constipation from opioids, paresthesias from chemotherapy, etc.)			20															3									2	3													3						2		Dermatology, Oncology
E. Symptom history and physical exam (i.e., focused H&P to evaluate other symptoms)													2		2			4															18								2	10				5			PEOLC (Geriatrics, ENT, Neurology)
F. Complementary therapy history (e.g., elucidate patient’s use of complementary therapies for other symptoms)
G. Diagnostic assessment of non-pain syndromes (ability to formulate differential diagnosis regarding etiology/sources of other symptoms)													7		3			10						3								3								2	6	10				5			PEOLC (Geriatrics, Radiology x 3)
H. Pharmacologic management (i.e., laxatives for constipation, bronchodilators for respiratory compromise, etc.)			56										4		2	4		7										15													4	9			2	4			PEOLC
I. Non-pharmacologic management (i.e., enemas for constipation, use of oxygen, physical therapy, etc.)			49									2	6	3		2		5										12													2	7				5	3		Oncology x 2,
J. Efficacy of other symptom management (and ability to assess and revise treatment plan, i.e., adjust therapies for desired effect)			2																																														PEOLC
A. Professional obligation to dying patients and families (i.e., principle of non-abandonment, commitment to clinical competence, etc.)	Domain V: Ethics and the Law		1																																														Neurology
B. Professional self-reflection regarding attitudes, beliefs, and experiences with death, dying, and bereavement.			6																									5																					PEOLC
C. Analyzing ethical issues at the EOL (i.e., instruction in moral problem solving at EOL)																																																	Geriatrics
D. Awareness of ethics committee and other institutional resources (e.g., awareness of committee role and function and guidance options for ethical dilemmas)
E. Clinical capacity determinations and the legal concept of competence			5																			2			2
F. Truth-telling (e.g., ethical norms with respect to providing information regarding diagnosis, prognosis, and the therapeutic exceptions)																										2																					2		PEOLC, Multicultural Health
G. Legal and ethical basis of informed consent/informed refusal process			4																			4												2															Shared Decision Making
H. Legal and ethical basis of do not resuscitate/resuscitation issues			2
I. Surrogate decision making and advance directives (i.e., decisions made by others on patient’s behalf, role of living wills, health care proxies as advance directives, etc.)			4																																														PEOLC
J. Withholding/withdrawing life-sustaining treatments, including artificial nutrition and hydration (ANH) (i.e., ethical and legal basis, legal precedent, etc.)			2																																														Geriatrics
K. Definition of physician-assisted suicide and voluntary active euthanasia (VAE) within moral continuum of EOL decisions (e.g., distinction between withholding/withdrawing life-sustaining treatments versus physician-assisted suicide and voluntary assisted euthanasia)			2																																														PEOLC
L. Principle of double effect (e.g., ethical justification for opioid use when goal is relief of suffering, not hastening death)			2																									2
M. Futility (e.g., prevailing definitions regarding medical futility and strategies regarding resolution of futility disputes)																									2																								Geriatrics
N. Definition of brain death (e.g., physiologic basis, reasonable accommodations for religious objections under New York State law)
O. Organ transplantation (i.e., laws and applications)
P. Pronouncing death
Q. Autopsy requests			3			2
R. Procedures on newly deceased (i.e., intubation, pericardiocentesis, and issues of surrogate consent, etc.)
S. Death certification
T. Public policy dimensions of end-of-life care (i.e., changes in law regarding physician-assisted suicide, Medicare hospice benefits, etc.)
A. Values history: spiritual–religious–cultural–other	Domain VI: Patient / Family / Nonclinical Caregiver Perspectives on End-of-Life Care		5																							2		2																			3		PEOLC x 2, Multicultural Health x 3
B. Psychosocial support needs at the EOL			2																																														PEOLC
C. Loss of bodily functions
D. Suffering (e.g., distinction between pain and suffering)			2																									2																			2		PEOLC
E. Perceived powerlessness/loss of control/sense of dignity			3																									3
F. Burden of illness on patient/family/intimates			10																						2			3		2											2								PEOLC
G. Fear of abandonment
H. Suicidality																						2																			2				2
I. Caregiver and family dynamics and their influence on care			4																									2																			2		Geriatrics, EOLC
J. Social-work interventions			3																						2																								PEOLC
K. Community resources and social support (e.g., societal context of illness)			3																						4																						2		PEOLC x 2
L. Bereavement process and therapeutic interventions for survivors			5																									3
A. Understanding the experience of dying	Domain VII: Clinical Communications Skills		3																									3																					PEOLC
B. Respect for and knowledge of differing values, cultures, and beliefs			3																															2													2		PEOLC, Multicultural Health
C. Instruction in empathic interviewing skills			2																																														Multicultural Health
D. Eliciting relevant narrative and clinical information in the clinician–patient encounter
E. Ability to empathize with patients and their intimates																																																	PEOLC
F. Ability to work and communicate with an interdisciplinary care team			4																																												2		Geriatrics x 1, PEOLC x 1
G. The following specific communication skills with patient and families/intimates:
1. Breaking bad news																																	2																PEOLC
2. Informed consent/refusal
3. Withdrawing/withholding life-sustaining treatments (i.e., having a do-not-resuscitate conversation with the patient, etc.)
4. Advance directives (i.e., designation of health care agent by competent patient, etc.)
H. The following specific communication skills with surrogates:
1. Breaking bad news			2																																														PEOLC
2. Informed consent/refusal
3. Withdrawing/withholding life-sustaining treatments (i.e.,do-not-resuscitate conversation with surrogate, etc.)			2
4. Advance directives (i.e., working with health care proxy or interpreting living will once patient has lost capacity, etc.)
I. Communicating and negotiating goals of care to patients and intimates			2																									4																					PEOLC
J. Conflict resolution/negotiation skills (i.e., address and resolve conflicts regarding EOL care, etc.)			2
K. Communicating with patients and intimates as death approaches (e.g., for the imminently dying)			3																																			2
L. Notification of patient’s death
			89
	Full		40				KEY
	Partial		35				Exact	Objective exactly met
	None		14					Objective fully met
			89					Objective partially met
								Objective not met
							If there is a number in a shaded box, it denotes that there are more than one uOttawa objectives that match the standard objective to the degree denoted by the shade of the box (and indicates how many objectives of that degree)
							PEAT: Palliative Education Assessment Tool
							First column from the left contains PEAT reference objectives
							Second column from the left contains PEAT domains
							Third column from the left shows if a PEAT reference objective was covered anywhere in the four-year undergraduate medical education curriculum
							Top row shows whether PEAT reference objective was covered in preclerkship or clerkship
							Second from the top row shows in which unit PEAT reference objective was covered
							Third row from the top shows by which specialty PEAT reference objective was covered
							Black shading indicates that PEAT reference objective was fully covered by one or more university objective
							Grey shading indicates that PEAT reference objective was partially covered by one or more university objective
							No shading indicates that PEAT reference objective was not covered by any university objective
							Numbers in shaded boxes denote that there are more than one university objective that cover the reference objective to the degree denoted by the shade of the box (and indicate how many objectives of that degree-of-coverage)
